# Supplementary material for: Extracts of Talaromyces purpureogenus Strains from Apis mellifera Bee Bread Inhibit the Growth of Paenibacillus spp. In Vitro
Source: Microorganisms. 2023 Aug 11;11(8):2067. doi: 10.3390/microorganisms11082067 (PMC10459140; doi:10.3390/microorganisms11082067)
Supplement: Supplementary file 1 [file microorganisms-11-02067-s001.zip]

Archive with 1 entries (1 files):
- microorganisms-2541339-supplementary.pdf
